# Supplementary material for: Exploring Unconventional Electron Distribution Patterns: Contrasts Between FeSe and FeSe/STO Using an Ab Initio Approach
Source: Materials (Basel). 2024 Oct 25;17(21):5204. doi: 10.3390/ma17215204 (PMC11547900; doi:10.3390/ma17215204)
Supplement: Supplementary file 1 [file materials-17-05204-s001.zip]

Archive with 1 entries (1 files):
- materials-3253919-supplementary.pdf
